# Supplementary material for: Optimization Conditions to Obtain Cationic Polyacrylamide Emulsion Copolymers with Desired Cationic Degree for Different Wastewater Treatments
Source: Polymers (Basel). 2023 Jun 15;15(12):2693. doi: 10.3390/polym15122693 (PMC10303386; doi:10.3390/polym15122693)
Supplement: Supplementary file 1 [file polymers-15-02693-s001.zip]

Archive with 1 entries (1 files):
- polymers-2426349-supplementary-done.pdf
